# Supplementary material for: The Protective Effect of Esculentoside A on Experimental Acute Liver Injury in Mice
Source: PLoS One. 2014 Nov 18;9(11):e113107. doi: 10.1371/journal.pone.0113107 (PMC4236201; doi:10.1371/journal.pone.0113107)
Supplement: Figure S1 — The primary data for EsA cytotoxicity and treatment effect of EsA in vitro. (XLS) [file pone.0113107.s001.xls]

## Sheet: Sheet1
Plate: 12 Date Created: 2014-2-17 12:05:19
Raw Data
								0.013	0.012	0.012	0.012
								0.013	0.013	0.013	0.013
								0.013	0.012	0.013	0.013
								0.013	0.013	0.013	0.013
								0.013	0.013	0.013	0.013
								0.013	0.013	0.013	0.013
								0.013	0.013	0.013	0.013
0.03	0.021	0.011	0.01	0.013	0.01	0.01	0.011	0.013	0.013	0.013	0.013
0.481	0.403	0.028	0.044	0.038	0.044	0.033	0.039
0.286	0.25	0.036	0.046	0.04	0.045	0.049	0.033
0.137	0.138	0.037	0.055	0.049	0.033	0.039	0.045
0.079	0.081	0.029	0.054	0.038	0.034	0.035	0.05
0.058	0.047	0.028	0.047	0.041	0.035	0.037	0.041
0.035	0.036	0.01	0.01	0.01	0.01	0.01	0.011
0.025	0.032	0.01	0.01	0.01	0.01	0.011	0.009
0.471	0.393	0.018	0.034	0.028	0.034	0.023	0.029
0.276	0.24	0.026	0.036	0.03	0.035	0.039	0.023
0.127	0.128	0.027	0.045	0.039	0.023	0.029	0.035
0.069	0.071	0.019	0.044	0.028	0.024	0.025	0.04
0.048	0.037	0.018	0.037	0.031	0.025	0.027	0.031
0.025	0.026
0.015	0.022
0.471	0.393	0.432	0.02	ng
0.276	0.24	0.258	0.01
0.127	0.128	0.1275	0.005
0.069	0.071	0.07	0.0025
0.048	0.037	0.0425	0.00125
0.025	0.026	0.0255	0.000625
0.015	0.022	0.0185	0.0003125
		zc	ss	di			gao
		0.018	0.034	0.028	0.034	0.023	0.029
		0.026	0.036	0.03	0.035	0.039	0.023
		0.027	0.045	0.039	0.023	0.029	0.035
		0.019	0.044	0.028	0.024	0.025	0.04
		0.018	0.037	0.031	0.025	0.027	0.031
		3.7e-05	0.000781	0.000502	0.000781	0.0002695	0.0005485	ng/100ul
		0.000409	0.000874	0.000595	0.0008275	0.0010135	0.0002695
		0.0004555	0.0012925	0.0010135	0.0002695	0.0005485	0.0008275
		8.35e-05	0.001246	0.000502	0.000316	0.0003625	0.00106
		3.7e-05	0.0009205	0.0006415	0.0003625	0.0004555	0.0006415
		0.37	7.81	5.02	7.81	2.695	5.485	pg/ml
		4.09	8.74	5.95	8.275	10.135	2.695
		4.555	12.925	10.135	2.695	5.485	8.275
		0.835	12.46	5.02	3.16	3.625	10.6
		0.37	9.205	6.415	3.625	4.555	6.415
CCK8
Plate: 12 Date Created: 2014-1-23 18:16:20
Raw Data
2.065	2.055	2.145	2.292	2.042	2.325	1.309	1.37	1.39	1.447	1.373	0.013
2.012	2.291	1.749	2.261	2.133	2.312	1.307	1.401	1.402	1.443	1.372	0.012
2.209	2.16	2.292	2.203	2.266	2.331	1.316	1.392	1.408	1.449	1.399	0.012
2.035	2.21	2.125	2.21	2.115	2.281	1.319	1.391	1.413	1.442	1.416	0.013
2.137	2.052	2.113	2.21	2.078	2.321	1.307	1.39	1.412	1.45	1.406	0.013
0.013	0.013	0.013	0.013	0.013	0.013	0.013	0.013	0.013	0.013	0.013	0.013
0.012	0.013	0.013	0.013	0.013	0.013	0.013	0.013	0.013	0.013	0.013	0.013
0.013	0.013	0.013	0.012	0.013	0.013	0.013	0.013	0.013	0.013	0.013	0.013
		损伤	损伤	损伤	损伤
正常	损伤	1.25mg	2.5	5	10	1.25mg	2.5	5	10
2.065	1.209	1.37	1.413	1.457	1.373	2.055	2.145	2.092	2.042
2.012	1.207	1.401	1.402	1.453	1.372	2.291	1.749	2.261	2.133
2.209	1.216	1.392	1.408	1.549	1.399	2.16	2.292	2.203	2.266
2.035	1.219	1.381	1.413	1.452	1.316	2.21	2.125	2.21	2.115
2.137	1.227	1.39	1.422	1.46	1.406	2.052	2.113	2.21	2.078
PI
0.835	0.882	15.5	10.6
0.736	0.812	14.93	10.78
0.926	0.891	14.809	11.254
1.254	1.126	16.373	10.213
0.923	1.095	18.439	9.204
