# Supplementary material for: The Protective Effect of Esculentoside A on Experimental Acute Liver Injury in Mice
Source: PLoS One. 2014 Nov 18;9(11):e113107. doi: 10.1371/journal.pone.0113107 (PMC4236201; doi:10.1371/journal.pone.0113107)
Supplement: Figure S2 — The primary data for EsA treatment on CCl4-induced LO2 cell injury and PPAR-γ expression. (XLS) [file pone.0113107.s002.xls]

## Sheet: Sheet1
				ppar-r	1	24.9912	24.7501	24.9058	24.8824	24.9424
					2	24.5957	25.6961	26.0591	24.7836	26.0535
					3	24.7971	24.079	23.7757	24.5506	24.3468
					4	31.942	31.3359	32.0254	31.7677	32.8423
					5	31.7651	31.1885	32.4009	31.7849	32.9845
					6	30.8606	31.3769	31.2246	31.154	31.0646
				18s		18.5555	18.5526	17.9657	18.358	18.5856
						17.5393	18.4642	17.6831	17.8955	18.3546
						18.6242	18.5005	17.7378	18.1191	18.5832
						17.8668	18.58	17.2362	17.8943	18.5558
						22.845	22.5199	23.0828	22.8159	22.5962
						18.049	18.4619	18.9484	18.4864	18.4462
						6.43564	6.19752	6.9401	6.52442	6.35682
						7.05646	7.23191	8.376	6.88812	7.69887
						6.17289	5.57845	6.03791	6.43145	5.76353
						14.0751	12.7559	14.7892	13.8734	14.2866
						8.92006	8.66864	9.31818	8.96897	10.3883
						12.8116	12.915	12.2762	12.6676	12.6185
					14.7892
						-8.35355	-8.59167	-7.84909	-8.26477	-8.43237
						-7.73273	-7.55728	-6.41319	-7.90107	-7.09031
						-8.6163	-9.21074	-8.75128	-8.35774	-9.02566
						-0.714041	-2.0333	0	-0.915779	-0.502614
						-5.86912	-6.12054	-5.471	-5.82022	-4.40091
						-1.97762	-1.87418	-2.51297	-2.12159	-2.17074
						-14.7892	-14.7892	-14.7892	-14.7892	-14.7892
						8.35355	8.59167	7.84909	8.26477	8.43237
						7.73273	7.55728	6.41319	7.90107	7.09031
						8.6163	9.21074	8.75128	8.35774	9.02566
						0.714041	2.0333	0	0.915779	0.502614
						5.86912	6.12054	5.471	5.82022	4.40091
						1.97762	1.87418	2.51297	2.12159	2.17074
						327.092	385.788	230.574	307.569	345.459
						212.707	188.351	85.2238	239.033	136.269
						392.432	592.527	430.92	328.042	521.187
						1.64039	4.09341	1	1.88659	1.41678
						58.4497	69.5773	44.3544	56.5017	21.1254
						3.93843	3.66593	5.70795	4.35173	4.50253
											zc	zd	ESA
											327.092	212.707	392.432
											385.788	188.351	592.527
											230.574	85.2238	430.92
											307.569	239.033	328.042
											345.459	136.269	521.187
											1.30837	0.850829	1.56973
											1.54315	0.753405	2.37011
											0.922296	0.340895	1.72368
											1.23028	0.956132	1.31217
											1.38184	0.545076	2.08475
ROS
0	1	33	10	1	1	49	25
1	2	35	12	2	1	48	25
1	1	30	14	1	2	51	28
2	0	29	17	1	1	43	30
1	1	38	11	0	1	40	21
WESTERN
1	3158		17	3158		29	3045.59		1	2353.93		1	2356.94
2	1862.55		18	1699.72		30	1666.77		2	1425.48		2	1562.85
3	4406.78		19	4314.37		31	4247.83		3	4311.95		3	4721.03
4	2480.69		20	2452.69		32	2384.33		4	2325.45		4	2426.73
5	5067.59		21	4937.59		33	4858.81		5	3763.86		5	3842.63
6	3449.47		22	3348.52		34	3202.86		6	2282.33		6	2135.73
7	10570.6		23	10570.6		35	10001		7	8756.2		7	8752.83
8	10259.6		24	10150.9		36	9650.49		8	26918		8	2722.73
9	9611.68		25	9569.15		37	9213.08		9	8109.59		9	8246.07
10	9716.97		26	9654.44		38	9278.15		10	7454.58		10	7621.73
11	10257.9		27	10060.9		39	9092.32		11	8217.9		11	8529.06
12	7640.78		28	7585.54		40	7585.54		12	7793		12	7631.74
	0.298754	#DIV/0!	0.73913	0.298754	#DIV/0!	0.828571	0.30453	#DIV/0!	0.142857	0.268831	#DIV/0!	0.142857	0.269278
	0.181542	#DIV/0!	0.75	0.167446	#DIV/0!	0.833333	0.172714	#DIV/0!	0.25	0.0529562	#DIV/0!	0.25	0.574002
	0.458482	#DIV/0!	0.76	0.450862	#DIV/0!	0.837838	0.461066	#DIV/0!	0.333333	0.53171	#DIV/0!	0.333333	0.572519
	0.255294	#DIV/0!	0.769231	0.254048	#DIV/0!	0.842105	0.256983	#DIV/0!	0.4	0.311949	#DIV/0!	0.4	0.318396
	0.494017	#DIV/0!	0.777778	0.490772	#DIV/0!	0.846154	0.534386	#DIV/0!	0.454545	0.458007	#DIV/0!	0.454545	0.450534
	0.451455	#DIV/0!	0.785714	0.441434	#DIV/0!	0.85	0.422232	#DIV/0!	0.5	0.292869	#DIV/0!	0.5	0.279849
			0.298754	0.181542	0.458482	0.255294	0.494017	0.451455
			0.268754	0.167446	0.450862	0.254048	0.490772	0.441434
			0.25453	0.172713	0.461066	0.256983	0.534386	0.422233
			0.26883	0.0529562	0.53171	0.311949	0.458008	0.292869
			0.269278	0.154002	0.572519	0.318396	0.450534	0.279849
