# Supplementary material for: The Protective Effect of Esculentoside A on Experimental Acute Liver Injury in Mice
Source: PLoS One. 2014 Nov 18;9(11):e113107. doi: 10.1371/journal.pone.0113107 (PMC4236201; doi:10.1371/journal.pone.0113107)
Supplement: Figure S3 — The primary data for protection of EsA against CCl4-induced histopathological damage and hepatic dysfunction. (XLS) [file pone.0113107.s003.xls]

## Sheet: Sheet1
0	0	12	2
0	0	10	2
0	0	17	5
0	0	14	5
0	0	12	3
0	0	10	7
	control			ccl4			商陆			EsA
	ALT	AST		ALT	AST		ALT	AST		ALT	AST
	6	67		250	296		189	253		5	73
	5	38		233	409		186	214		6	39
	3	39		244	427		217	321		5	57
	3	37		278	314		160	252		5	57
	5	65		228	309		263	233		6	48
	7	47		310	303		180	267		7	54
	control			ccl4			商陆			EsA
	ALT	AST		ALT	AST		ALT	AST		ALT	AST
	30	335		1250	1480		945	1265		25	365
	25	190		1165	2545		930	1070		30	195
	15	195		1220	2135		1085	1605		25	285
	15	185		1390	1570		800	1260		25	285
	25	325		1140	1545		1315	1165		30	290
	35	235		1550	1515		900	1335		35	270
	24.1667	244.167		1285.83	1798.33		995.833	1283.33
