# Supplementary material for: The Protective Effect of Esculentoside A on Experimental Acute Liver Injury in Mice
Source: PLoS One. 2014 Nov 18;9(11):e113107. doi: 10.1371/journal.pone.0113107 (PMC4236201; doi:10.1371/journal.pone.0113107)
Supplement: Figure S4 — The primary data for EsA treatment on CCl4-induced liver oxidative stress in mice. (XLS) [file pone.0113107.s004.xls]

## Sheet: Sheet1
Plate: 123 Date Created: 2013-12-20 17:07:14			2014-10-01
Raw Data
		0.08	0.081	0.11	0.117	0.112	0.117	0.121	0.129
		0.157	0.156	0.105	0.116	0.104	0.108	0.125	0.131
		0.101	0.109	0.112	0.119	0.116	0.119
		0.108	0.12	0.111	0.124	0.123	0.125
		0.117	0.128	0.108	0.118	0.117	0.126
		0.112	0.132	0.112	0.125	0.109	0.118
		0.121	0.127	0.112	0.119	0.107	0.116			空白	0.08		0.0805	biao-con
		0.106	0.113	0.106	0.113	0.123	0.129				0.081			0.076
										标准	0.157		0.1565
Template											0.156
					5.62381	0.562381	0.0112476		0.0733945	正常	0.101	0.109	0.008	0.105263	2.10526	187.174	286.179
					4.3982	0.43982	0.00879639		0.1		0.108	0.12	0.012	0.157895	3.15789	358.999
					5.12265	0.512265	0.0102453		0.0859375		0.117	0.128	0.011	0.144737	2.89474	282.543
					5.21267	0.521267	0.0104253		0.151515		0.112	0.132	0.02	0.263158	5.26316	504.843
					4.32968	0.432968	0.00865937		0.0472441		0.121	0.127	0.006	0.0789474	1.57895	182.34
					4.57839	0.457839	0.00915678		0.0619469		0.106	0.113	0.007	0.0921053	1.84211	201.174
					5.23568	0.523568	0.0104714		0.0598291	ESA	0.11	0.117	0.007	0.0921053	1.84211	175.918	266.669
					4.94532	0.494532	0.00989064		0.0948276		0.105	0.116	0.011	0.144737	2.89474	292.674
					5.53421	0.553421	0.0110684		0.0588235		0.112	0.119	0.007	0.0921053	1.84211	166.429
					5.35347	0.535347	0.0107069		0.104839		0.111	0.124	0.013	0.171053	3.42105	319.518
					5.44569	0.544569	0.0108914		0.0847458		0.108	0.118	0.01	0.131579	2.63158	241.62
					4.23548	0.423548	0.00847095		0.104		0.112	0.125	0.013	0.171053	3.42105	403.857
					4.68847	0.468847	0.00937695		0.0588235	损伤	0.112	0.119	0.007	0.0921053	1.84211	196.45
					5.69907	0.569907	0.0113981		0.0619469		0.106	0.113	0.007	0.0921053	1.84211	161.615	120.28
				sun	3.79436	0.379436	0.00758872		0.042735		0.112	0.117	0.005	0.0657895	1.31579	173.387
				sun	4.41088	0.441088	0.00882176		0.037037		0.104	0.108	0.004	0.0526316	1.05263	119.322
					4.34568	0.434568	0.00869136		0.0252101		0.116	0.119	0.003	0.0394737	0.789474	90.8344
					4.67894	0.467894	0.00935789		0.016		0.123	0.125	0.002	0.0263158	0.526316	56.243
					5.16689	0.516689	0.0103338		0.0714286	治疗	0.117	0.126	0.009	0.118421	2.36842	229.192	210.457
					5.2744	0.52744	0.0105488		0.0762712		0.109	0.118	0.009	0.118421	2.36842	224.52
				zhi	4.49895	0.449895	0.00899791		0.0775862		0.107	0.116	0.009	0.118421	2.36842	263.219
				zhi	4.54928	0.454928	0.00909856		0.0465116		0.123	0.129	0.006	0.0789474	1.57895	173.538
					4.70537	0.470537	0.00941074		0.0620155		0.121	0.129	0.008	0.105263	2.10526	223.709
					5.31407	0.531407	0.0106281		0.0458015		0.125	0.131	0.006	0.0789474	1.57895	148.563
											酶	非酶
				zc	esa	ss	zl
				187.174	175.918	196.45	229.192
				358.999	292.674	161.615	224.52
				282.543	166.429	173.387	263.219
				504.843	319.518	119.322	173.538
				182.34	241.62	90.8344	223.709
				201.174	403.857	56.243	148.563
		MDA
		Plate: 123 Date Created: 2013-12-19 20:42:13			2014-09-28
		Raw Data
		0.782		BLK	BLK	BLK	BLK	BLK	BLK	0.046	0.299	0.131	0.102	0.139	0.142	0.101	0.099		5.62381	5.011	1z	4.49895
		0.412		BLK	BLK	BLK	BLK	BLK	BLK	0.054	0.049	0.102	0.093	0.137	0.126	0.105	0.101		4.3982		2z	4.54928
		0.657		BLK	BLK	BLK	BLK	BLK	BLK	0.106	0.104	0.097	0.103	0.131	0.135				4.68847	5.19377	3s	3.79436
		0.811		BLK	BLK	BLK	BLK	BLK	BLK	0.102	0.098	0.097	0.098	0.112	0.114				5.69907		4s	4.41088
		1.031		BLK	BLK	BLK	BLK	BLK	BLK	0.103	0.097	0.103	0.101	0.1	0.091				5.16689	5.22065
		0.991		BLK	BLK	BLK	BLK	BLK	BLK	0.101	0.1	0.154	0.165	0.072	0.084				5.2744
		2.629		BLK	BLK	BLK	BLK	BLK	BLK	0.098	0.103	0.126	0.141	0.096	0.121				4.94632
		0.281		BLK	BLK	BLK	BLK	BLK	BLK	0.102	0.093	0.118	0.168	0.102	0.11				5.53643
																			4.82427
		Template								con	0.046	0							5.73153
		BLK	BLK							biao	0.109	0.063							5.42536
		BLK	BLK							1	0.105	0.059	0.936508	9.36508	1.66525				4.85924
		BLK	BLK							2	0.1	0.054	0.857143	8.57143	1.94885
		BLK	BLK							3	0.1	0.054	0.857143	8.57143	1.82819
		BLK	BLK							4	0.1005	0.0545	0.865079	8.65079	1.51793
		BLK	BLK							e	0.1005	0.0545	0.865079	8.65079	1.67427
		BLK	BLK							e	0.0975	0.0515	0.81746	8.1746	1.54986
		BLK	BLK							e	0.1165	0.0705	1.11905	11.1905	2.26238
										e	0.0975	0.0515	0.81746	8.1746	1.47651
										e	0.1	0.054	0.857143	8.57143	1.77673
										e	0.0975	0.0515	0.81746	8.1746	1.42625
										s	0.102	0.056	0.888889	8.88889	1.8959
										s	0.1595	0.1135	1.80159	18.0159	3.1612
										s	0.1335	0.0875	1.38889	13.8889	3.6604
										s	0.143	0.097	1.53968	15.3968	3.49065
										s	0.1405	0.0945	1.5	15	3.40068
										s	0.1315	0.0855	1.35714	13.5714	3.57674
										z	0.133	0.087	1.38095	13.8095	2.67269
										z	0.113	0.067	1.06349	10.6349	2.01633
										z	0.0955	0.0495	0.785714	7.85714	1.74644
										z	0.078	0.032	0.507937	5.07937	1.11652
										z	0.1085	0.0625	0.992063	9.92063	2.61457
										z	0.106	0.06	0.952381	9.52381	2.15916
											0.1	0.054	0.857143	8.57143	1.64587
											0.103	0.057	0.904762	9.04762	1.97354
