# Supplementary material for: The Protective Effect of Esculentoside A on Experimental Acute Liver Injury in Mice
Source: PLoS One. 2014 Nov 18;9(11):e113107. doi: 10.1371/journal.pone.0113107 (PMC4236201; doi:10.1371/journal.pone.0113107)
Supplement: Figure S6 — The primary data for underlying mechanism of EsA against CCl4-induced acute liver injury. (XLS) [file pone.0113107.s006.xls]

	P-erk erk
1	1387.891		1	1247.149			1	1314.043			1	1135.215		1	1247.521		1	1147.421
2	1340.146		2	1346.235			2	1290.147			2	1148.321		2	1235.521		2	1245.841
3	1965.479		3	2150.269			3	1845.293			3	1821.411		3	2145.352		3	1924.321
4	1206.135		4	1284.241			4	1563.145			4	1421.135		4	1824.242		4	1595.256
5	7049.823		5	7215.342			5	7248.941			5	7312.421		5	7025.357		5	7214.964
6	7234.639		6	7194.031			6	7146.231			6	7144.242		6	7124.725		6	7115.238
7	7460.158		7	6950.514			7	7258.114			7	7213.462		7	7258.258		7	7147.257
8	7323.214		8	7346.219			8	7941.841			8	7021.256		8	7256.357		8	7842.462
	0.196868914	#DIV/0!	0.2	0.172846831	#DIV/0!	#DIV/0!	0.2	0.181273789	#DIV/0!	#DIV/0!	0.2	0.155244754	#DIV/0!	0.2	0.177574036	#DIV/0!	0.2	0.159033503
	0.185240203	#DIV/0!	0.333333333	0.187132221	#DIV/0!	#DIV/0!	0.333333333	0.180535306	#DIV/0!	#DIV/0!	0.333333333	0.160733777	#DIV/0!	0.333333333	0.173413149	#DIV/0!	0.333333333	0.175094775
	0.263463455	#DIV/0!	0.428571429	0.309368343	#DIV/0!	#DIV/0!	0.428571429	0.254238636	#DIV/0!	#DIV/0!	0.428571429	0.252501642	#DIV/0!	0.428571429	0.295573952	#DIV/0!	0.428571429	0.269239094
	0.164700226	#DIV/0!	0.5	0.174816596	#DIV/0!	#DIV/0!	0.5	0.196824011	#DIV/0!	#DIV/0!	0.5	0.202404669	#DIV/0!	0.5	0.251399152	#DIV/0!	0.5	0.203412653
	0.196868914	0.172846831	0.181273789	0.155244754	0.177574036	0.159033503
	0.185240203	0.187132221	0.180535306	0.160733777	0.173413149	0.175094775				control	EsA	injury	injury+EsA
	0.263463455	0.309368343	0.254238636	0.252501642	0.295573952	0.269239094				0.196868914	0.185240203	0.263463455	0.164700226
	0.164700226	0.174816596	0.196824011	0.202404669	0.251399152	0.203412653				0.172846831	0.187132221	0.309368343	0.174816596
										0.181273789	0.180535306	0.254238636	0.196824011
										0.155244754	0.160733777	0.252501642	0.202404669
										0.177574036	0.173413149	0.295573952	0.251399152
										0.159033503	0.175094775	0.269239094	0.203412653
	1	1387.891
	2	7049.823
		Ikb
		1	362.749		1	326.581			1	321.639			1	356.042		19	354.749	1	335.522
		2	321.042		2	375.347			2	348.041			2	349.799		20	443.385	2	324.894
		3	1926.296		3	1642.168			3	1513.463			3	1798.811		21	1612.619	3	1916.734
		4	920.77		4	1024.072			4	831.053			4	893.941		22	730.991	4	1131.842
		5	7462.69		5	7342.604			5	7252.632			5	7462.69		23	7366.811	5	7252.063
		6	7464.983		6	7832.249			6	7521.842			6	7273.397		24	7103.447	6	7426.732
		7	7927.468		7	7247.941			7	7732.732			7	7657.861		25	7459.983	7	7725.731
		8	8412.569		8	7257.145			8	8521.526			8	8220.033		26	8038.569	8	7416.452
	0.048608344	#DIV/0!	0.2	0.044477545	#DIV/0!	#DIV/0!	0.2	0.0443479	#DIV/0!	#DIV/0!	0.2	0.047709606	#DIV/0!	0.826086957	0.048155029	0.2	0.046265732	#DIV/0!
	0.043006394	#DIV/0!	0.333333333	0.047923272	#DIV/0!	#DIV/0!	0.333333333	0.046270714	#DIV/0!	#DIV/0!	0.333333333	0.048092934	#DIV/0!	0.833333333	0.062418288	0.333333333	0.043746563	#DIV/0!
	0.242990069	#DIV/0!	0.428571429	0.226570277	#DIV/0!	#DIV/0!	0.428571429	0.195721641	#DIV/0!	#DIV/0!	0.428571429	0.234897317	#DIV/0!	0.84	0.216169259	0.428571429	0.248097429	#DIV/0!
	0.109451703	#DIV/0!	0.5	0.141112242	#DIV/0!	#DIV/0!	0.5	0.097523965	#DIV/0!	#DIV/0!	0.5	0.10875151	#DIV/0!	0.846153846	0.090935464	0.5	0.152612327	#DIV/0!
	0.048608344	0.044477545	0.0443479	0.047709606	0.048155029	0.046265732
	0.043006394	0.047923272	0.046270714	0.048092934	0.062418288	0.043746563
	0.242990069	0.226570277	0.195721641	0.234897317	0.216169259	0.248097429								control	EsA	injury	injury+EsA
	0.109451703	0.141112242	0.097523965	0.10875151	0.090935464	0.152612327								0.048608344	0.043006394	0.242990069	0.109451703
														0.044477545	0.047923272	0.226570277	0.141112242
														0.0443479	0.046270714	0.195721641	0.097523965
														0.047709606	0.048092934	0.234897317	0.10875151
														0.048155029	0.062418288	0.216169259	0.090935464
														0.046265732	0.043746563	0.248097429	0.152612327
CC3/C3
1	835.184		821.194		765.762		734.718		721.638		754.564
2	707.87		964.431		959.385		906.318		904.861		937.692
3	696.577		981.247		921.623		816.724		859.623		832.658
4	3965.782		4190.119		4038.528		4183.752		3956.752		3123.432
5	3961.953		4028.694		4230.126		4046.27		4134.342		4238.769
6	3921.61		3871.328		3941.628		4218.737		4214.434		4247.657
	0.210597557	#DIV/0!	0.195983455	#DIV/0!	0.189614137	#DIV/0!	0.175612226	#DIV/0!	0.182381408	#DIV/0!	0.241581696
	0.178666935	#DIV/0!	0.239390482	#DIV/0!	0.226798209	#DIV/0!	0.223988513	#DIV/0!	0.218864574	#DIV/0!	0.221218
	0.177625261	#DIV/0!	0.253465219	#DIV/0!	0.233817854	#DIV/0!	0.193594434	#DIV/0!	0.203971162	#DIV/0!	0.196027598
		0.210597557	0.195983455	0.189614137	0.175612226	0.182381408	0.241581696		#DIV/0!		#DIV/0!
		0.178666935	0.239390482	0.226798209	0.223988513	0.218864574	0.221218		#DIV/0!		#DIV/0!
		0.177625261	0.253465219	0.233817854	0.193594434	0.203971162	0.196027598		#DIV/0!		#DIV/0!
		0.210597557	0.178666935	0.177625261
		0.195983455	0.239390482	0.253465219
		0.189614137	0.226798209	0.233817854
		0.175612226	0.223988513	0.193594434
		0.182381408	0.218864574	0.203971162
		0.241581696	0.221218	0.196027598
Bax	1	3247.731		3568.289		3213.326		3214.745		3534.568		3218.356
	2	4045.853		4123.148		4223.541		4445.373		4138.112		4942.632
	3	3705.589		4205.1949		4243.876		4649.215		4145.894		4235.432
chrom C	4	2387.447		3184.216		3243.434		3436.268		3124.274		3138.854
	5	8242.246		7219.594		7468.168		7124.358		7745.247		7694.467
	6	8872.024		8318.163		8421.682		8041.174		8014.632		7683.537
gadph	7	4071.095		4168.824		4447.348		4423.542		4578.127		4214.547
	8	4609.652		4385.593		4368.247		4754.831		4318.758		4367.913
	9	6007.569		4087.439		3987.879		4176.642		4713.941		4045.742
		Bax	0.797753676	#DIV/0!	0.855946185	#DIV/0!	0.722526324	#DIV/0!	0.726735498	#DIV/0!	0.772055472	#DIV/0!	0.76363035
			0.877691635	#DIV/0!	0.940157466	#DIV/0!	0.96687321	#DIV/0!	0.93491714	#DIV/0!	0.958171771	#DIV/0!	1.131577483
			0.616820048	#DIV/0!	1.028809213	#DIV/0!	1.064193773	#DIV/0!	1.113146638	#DIV/0!	0.87949637	#DIV/0!	1.046886331
			0.797753676	0.855946185	0.722526324	0.772055472	0.726735498	0.76363035
			0.877691635	0.940157466	0.96687321	0.958171771	0.93491714	1.131577483
			0.616820048	1.028809213	1.064193773	0.87949637	1.113146638	1.046886331
		Bax	0.797753676	0.877691635	0.616820048
			0.855946185	0.940157466	1.028809213
			0.722526324	0.96687321	1.064193773
			0.772055472	0.958171771	0.87949637
			0.726735498	0.93491714	1.113146638
			0.76363035	1.131577483	1.046886331
		chrom C	0.586438538	#DIV/0!	0.763816366	#DIV/0!	0.729296201	#DIV/0!	0.776813694	#DIV/0!	0.682434978	#DIV/0!	0.744766638	#DIV/0!	#DIV/0!
			1.788040833	#DIV/0!	1.646207024	#DIV/0!	1.709648745	#DIV/0!	1.49834095	#DIV/0!	1.793396852	#DIV/0!	1.761588887	#DIV/0!	#DIV/0!
			1.476807674	#DIV/0!	2.035054957	#DIV/0!	2.111819842	#DIV/0!	1.925272504	#DIV/0!	1.700197775	#DIV/0!	1.899166333	#DIV/0!	#DIV/0!
			0.586438538	0.763816366	0.729296201	0.776813694	0.682434978	0.744766638
			1.788040833	1.646207024	1.709648745	1.49834095	1.793396852	1.761588887
			1.476807674	2.035054957	2.111819842	1.925272504	1.700197775	1.899166333
			0.586438538	1.788040833	1.476807674
			0.763816366	1.646207024	2.035054957
			0.729296201	1.709648745	2.111819842
			0.776813694	1.49834095	1.925272504
			0.682434978	1.793396852	1.700197775
			0.744766638	1.761588887	1.899166333
