# Supplementary material for: The Protective Effect of Esculentoside A on Experimental Acute Liver Injury in Mice
Source: PLoS One. 2014 Nov 18;9(11):e113107. doi: 10.1371/journal.pone.0113107 (PMC4236201; doi:10.1371/journal.pone.0113107)
Supplement: Figure S7 — The primary data for effects of EsA on cell apoptosis after CCl4 injection. (XLS) [file pone.0113107.s007.xls]

## Sheet: Sheet1
CC3/C3	1	841.527	642.832	642.832	721.638	632.793	626.949
	2	627.456	704.861	704.861	904.861	725.263	752.73
	3	602.456	750.623	759.623	859.623	746.732	684.632
	4	550.627	721.638	721.638	641.709	671.724	718.627
	5	2084.91	2316.76	2316.76	2956.75	2472.76	2046.91					ZC	ESA	SS	ZL
	6	2134.45	2134.34	2134.34	3134.34	2732.34	2531.53					0.403627	0.293967	0.338239	0.332155
	7	1781.15	2462.43	2462.43	2613.43	2742.43	2152.73					0.27747	0.330247	0.30483	0.367574
	8	1657.74	1963.25	1963.25	3253.79	2263.63	2452.11					0.27747	0.330247	0.308485	0.367574
												0.244064	0.288692	0.328925	0.197219
												0.255906	0.265436	0.272288	0.296746
		0.403627	0.27747	0.27747	0.244064	0.255906	0.30629		0.294138			0.30629	0.297342	0.318029	0.293065
		0.293967	0.330247	0.330247	0.288692	0.265436	0.297342		0.300989
		0.338239	0.30483	0.308485	0.328925	0.272288	0.318029		0.311799
		0.332155	0.367574	0.367574	0.197219	0.296746	0.293065		0.309056
Bax	1	3852.1	3852.1	3568.29	3534.57	3213.33	3218.36
	2	4606.95	4063.12	3852.15	3649.44	3942.54	4131.35
	3	5945.59	5732.68	4902.19	5246.8	4153.82	4235.43
	4	5530.05	5632.05	5058.93	5352.63	4041.62	4405.25
gadph	5	2414.79	2414.79	2205.19	2243.88	2529.22	2532.57
	6	2508.79	2508.79	2421.75	2487.63	2033.54	2189.3
	7	2552.77	2552.77	2532.53	2308.25	2772.52	2632.46
	8	2996.43	2996.43	2463.53	2537.11	2316.64	2378.13
												1.59521	1.83632	2.32907	1.84555
												1.59521	1.61956	2.24567	1.87959
												1.61813	1.59065	1.93569	2.05353
		1.59521	1.59521	1.61813	1.57521	1.27048	1.27079		1.48751			1.57521	1.46703	2.27307	2.10974
		1.83632	1.61956	1.59065	1.46703	1.93876	1.88706		1.72323			1.27048	1.93876	1.49821	1.7446
		2.32907	2.24567	1.93569	2.27307	1.49821	1.60893		1.98177			1.27079	1.88706	1.60893	1.8524
		1.84555	1.87959	2.05353	2.10974	1.7446	1.8524		1.91424
TUNEL
	正常	esa	损伤	治疗
	0.01	0	0.216667	0.150198
	0.02	0.01	0.273973	0.25
	0.01	0.02	0.176056	0.257576
	0	0.02	0.202899	0.168224			损伤			治疗
	0	0	0.0789474	0.0859729			26/120	0.216667		38/253	0.150198
	0.01	0.01	0.148148	0.171642			40/146	0.273973		43/172	0.25
							25/142	0.176056		51/198	0.257576
							28/138	0.202899		36/214	0.168224
							12/152	0.0789474		19/221	0.0859729
							20/135	0.148148		46/268	0.171642
				0.01	0.216667	0.150198	1	0	21.6667	15.0198
				0.02	0.273973	0.25	2	1	27.3973	25
				0.01	0.176056	0.257576	1	2	17.6056	25.7576
				0	0.202899	0.168224	0	2	20.2899	16.8224
				0	0.0789474	0.0859729	0	0	7.89474	8.59729
				0.01	0.148148	0.171642	1	1	14.8148	17.1642
