# Supplementary material for: The Protective Effect of Esculentoside A on Experimental Acute Liver Injury in Mice
Source: PLoS One. 2014 Nov 18;9(11):e113107. doi: 10.1371/journal.pone.0113107 (PMC4236201; doi:10.1371/journal.pone.0113107)
Supplement: Figure S8 — The primary data for protection of EsA against GalN/LPS-induced histopathological damage and hepatic dysfunction. (XLS) [file pone.0113107.s008.xls]

## Sheet: Sheet1
	正常			ESA			损伤			治疗
	ALT	AST		ALT	AST		ALT	AST		ALT	AST
	6	29		5	34		186	86		171	69
	5	30		6	39		191	75		164	53
	4	40		3	41		174	80		153	63
	5	34		5	37		163	77		163	73
	4	25		5	55		198	97		117	58
	3	34		7	42		165	98		132	76
	正常			ESA			损伤			治疗
	ALT	AST		ALT	AST		ALT	AST		ALT	AST
	30	145		25	170		930	430		855	345
	25	150		30	195		955	375		820	265
	20	200		15	205		870	400		765	315
	25	170		25	185		815	385		815	365
	20	125		25	275		990	485		585	290
	15	170		35	210		825	490		660	380
HE
21	26	82	42
20	24	68	50
18	31	93	48
25	18	74	39
28	18	75	57
21	25	65	53
